# Supplementary material for: Genotyping Multidrug-Resistant Mycobacterium tuberculosis from Primary Sputum and Decontaminated Sediment with an Integrated Microfluidic Amplification Microarray Test
Source: J Clin Microbiol. 2018 Feb 22;56(3):e01652-17. doi: 10.1128/JCM.01652-17 (PMC5824040; doi:10.1128/JCM.01652-17)
Supplement: Supplemental material [file JCM.01652-17_zjm999095853sd1.xlsx]

## Sheet: Suppl. Table 1
Suppl. Table 1. Itemized smear, culture, real-time PCR and amplification microarray results for matched sputum and sediment extracts, arranged by smear/culture status. ND = Not detected. N/A = not applicable.
Sample #	AFB Smear	Solid Culture				Sputum								Sediment
		TB	DST			Average Ct	Genotyping			Mutation(s)				Average Ct	Genotyping			Mutation(s)
			RIF	INH			MTB	RIF Resistance	INH Resistance	rpoB	katG	inhA			MTB	RIF Resistance	INH Resistance	rpoB	katG	inhA
1	(+)	(+)	S	S		25.685	PRESENT	ND	ND	N/A	N/A	N/A		23.05	PRESENT	ND	ND	N/A	N/A	N/A
2	(+)	(+)	S	S		17.145	PRESENT	ND	ND	N/A	N/A	N/A		20.815	PRESENT	ND	ND	N/A	N/A	N/A
3	(+)	(+)	S	S		18.36	PRESENT	ND	ND	N/A	N/A	N/A		22.11	PRESENT	ND	ND	N/A	N/A	N/A
4	(+)	(+)	S	S		20.005	PRESENT	ND	ND	N/A	N/A	N/A		20.78	PRESENT	ND	ND	N/A	N/A	N/A
5	(+)	(+)	S	S		22.85	PRESENT	ND	ND	N/A	N/A	N/A		27.62	PRESENT	ND	ND	N/A	N/A	N/A
7	(+)	(+)	S	S		20.94	PRESENT	ND	ND	N/A	N/A	N/A		21.99	PRESENT	ND	ND	N/A	N/A	N/A
8	(+)	(+)	R	R		20.63	PRESENT	DETECTED	DETECTED	H526Y	N/A	-15T		23.715	PRESENT	DETECTED	DETECTED	H526Y	N/A	-15T
10	(+)	(+)	S	S		20.15	PRESENT	ND	ND	N/A	N/A	N/A		22.245	PRESENT	ND	ND	N/A	N/A	N/A
11	(+)	(+)	S	S		24.53	PRESENT	ND	ND	N/A	N/A	N/A		26.965	PRESENT	ND	ND	N/A	N/A	N/A
12	(+)	(+)	S	S		22.555	PRESENT	ND	ND	N/A	N/A	N/A		27.01	PRESENT	ND	ND	N/A	N/A	N/A
13	(+)	(+)	S	S		18.19	PRESENT	ND	ND	N/A	N/A	N/A		19.175	PRESENT	ND	ND	N/A	N/A	N/A
14	(+)	(+)	S	S		18.165	PRESENT	ND	ND	N/A	N/A	N/A		20.96	PRESENT	ND	ND	N/A	N/A	N/A
15	(+)	(+)	N/A	N/A		15.88	PRESENT	ND	ND	N/A	N/A	N/A		19.785	PRESENT	ND	ND	N/A	N/A	N/A
16	(+)	(+)	S	S		22.995	PRESENT	ND	ND	N/A	N/A	N/A		25.33	PRESENT	ND	ND	N/A	N/A	N/A
17	(+)	(+)	N/A	N/A		22.57	PRESENT	ND	ND	N/A	N/A	N/A		22.175	PRESENT	ND	ND	N/A	N/A	N/A
18	(+)	(+)	N/A	N/A		23.665	PRESENT	DETECTED	DETECTED	H526D	S315T (ACC)	N/A		23.805	PRESENT	DETECTED	DETECTED	H526D	S315T (ACC)	N/A
19	(+)	(+)	S	S		26.27	PRESENT	ND	ND	N/A	N/A	N/A		27.905	PRESENT	ND	ND	N/A	N/A	N/A
20	(+)	(+)	N/A	N/A		21.405	PRESENT	ND	ND	N/A	N/A	N/A		23.255	PRESENT	ND	ND	N/A	N/A	N/A
21	(+)	(+)	N/A	N/A		20.385	PRESENT	ND	DETECTED	N/A	S315T (ACC)	N/A		23.74	PRESENT	ND	DETECTED	N/A	S315T (ACC)	N/A
22	(+)	(+)	S	S		21.37	PRESENT	ND	ND	N/A	N/A	N/A		23.57	PRESENT	ND	ND	N/A	N/A	N/A
23	(+)	(+)	N/A	N/A		23.79	PRESENT	ND	ND	N/A	N/A	N/A		21.095	PRESENT	ND	ND	N/A	N/A	N/A
25	(+)	(+)	N/A	N/A		21.925	PRESENT	DETECTED	DETECTED	D516V	S315T (ACC)	N/A		25.825	PRESENT	DETECTED	DETECTED	D516V	S315T (ACC)	N/A
26	(+)	(+)	N/A	N/A		19.955	PRESENT	DETECTED	ND	S531L	N/A	N/A		22.73	PRESENT	DETECTED	ND	S531L	N/A	N/A
27	(+)	(+)	S	R		18.645	PRESENT	ND	ND	N/A	N/A	N/A		20.76	PRESENT	ND	ND	N/A	N/A	N/A
29	(+)	(+)	S	S		19.52	PRESENT	ND	ND	N/A	N/A	N/A		23.095	PRESENT	ND	ND	N/A	N/A	N/A
30	(+)	(+)	S	S		23.505	PRESENT	ND	ND	N/A	N/A	N/A		27.26	PRESENT	ND	ND	N/A	N/A	N/A
32	(+)	(+)	S	S		22.54	PRESENT	ND	ND	N/A	N/A	N/A		25.415	PRESENT	ND	ND	N/A	N/A	N/A
33	(+)	(+)	N/A	N/A		27.345	PRESENT	DETECTED	DETECTED	D516V	S315T (ACC)	N/A		33.47	PRESENT	DETECTED	DETECTED	D516V	S315T (ACC)	N/A
34	(+)	(+)	S	S		20.66	PRESENT	DETECTED	DETECTED	Q513P	S315T (ACC)	N/A		30.935	PRESENT	DETECTED	DETECTED	Q513P	S315T (ACC)	N/A
35	(+)	(+)	S	S		20.7	PRESENT	ND	ND	N/A	N/A	N/A		23.39	PRESENT	ND	ND	N/A	N/A	N/A
37	(+)	(+)	N/A	N/A		20.345	PRESENT	ND	ND	N/A	N/A	N/A		22.065	PRESENT	ND	ND	N/A	N/A	N/A
38	(+)	(+)	S	S		19.46	PRESENT	ND	ND	N/A	N/A	N/A		20.505	PRESENT	ND	ND	N/A	N/A	N/A
39	(+)	(+)	S	S		22.16	PRESENT	ND	ND	N/A	N/A	N/A		23.78	PRESENT	ND	ND	N/A	N/A	N/A
40	(+)	(+)	N/A	N/A		21.915	PRESENT	ND	ND	N/A	N/A	N/A		23.61	PRESENT	ND	ND	N/A	N/A	N/A
41	(+)	(+)	S	S		21.295	PRESENT	ND	ND	N/A	N/A	N/A		25.015	PRESENT	ND	ND	N/A	N/A	N/A
42	(+)	(+)	S	S		24.665	PRESENT	ND	ND	N/A	N/A	N/A		27.1	PRESENT	ND	ND	N/A	N/A	N/A
44	(+)	(+)	S	S		25.66	PRESENT	ND	ND	N/A	N/A	N/A		22.565	PRESENT	ND	ND	N/A	N/A	N/A
45	(+)	(+)	S	S		25.505	PRESENT	ND	ND	N/A	N/A	N/A		26.88	PRESENT	ND	ND	N/A	N/A	N/A
46	(+)	(+)	S	R		25.89	PRESENT	ND	DETECTED	N/A	S315T (ACC)	N/A		21.505	PRESENT	ND	DETECTED	N/A	S315T (ACC)	N/A
48	(+)	(+)	N/A	N/A		20.04	PRESENT	ND	ND	N/A	N/A	N/A		23.33	PRESENT	ND	ND	N/A	N/A	N/A
49	(+)	(+)	S	S		19.97	PRESENT	ND	ND	N/A	N/A	N/A		25.56	PRESENT	ND	ND	N/A	N/A	N/A
50	(+)	(+)	S	S		22.19	PRESENT	ND	ND	N/A	N/A	N/A		24.205	PRESENT	ND	ND	N/A	N/A	N/A
51	(+)	(+)	S	S		28.965	PRESENT	ND	ND	N/A	N/A	N/A		35.22	PRESENT	ND	ND	N/A	N/A	N/A
52	(+)	(+)	S	S		19.72	PRESENT	ND	ND	N/A	N/A	N/A		22.095	PRESENT	ND	ND	N/A	N/A	N/A
53	(+)	(+)	S	S		21.255	PRESENT	ND	ND	N/A	N/A	N/A		24.035	PRESENT	ND	ND	N/A	N/A	N/A
54	(+)	(+)	N/A	N/A		19.84	PRESENT	ND	ND	N/A	N/A	N/A		23.47	PRESENT	ND	ND	N/A	N/A	N/A
56	(+)	(+)	N/A	N/A		21.235	PRESENT	DETECTED	DETECTED	H526D	S315T (ACC)	N/A		19.97	PRESENT	DETECTED	DETECTED	H526D	S315T (ACC)	N/A
57	(+)	(+)	S	S		23.445	PRESENT	ND	ND	N/A	N/A	N/A		26.22	PRESENT	ND	ND	N/A	N/A	N/A
58	(+)	(+)	S	S		18.045	PRESENT	ND	ND	N/A	N/A	N/A		18.315	PRESENT	ND	ND	N/A	N/A	N/A
59	(+)	(+)	S	S		15.12	PRESENT	ND	ND	N/A	N/A	N/A		16.665	PRESENT	ND	ND	N/A	N/A	N/A
60	(+)	(+)	S	S		20.035	PRESENT	ND	ND	N/A	N/A	N/A		23.355	PRESENT	ND	ND	N/A	N/A	N/A
61	(+)	(+)	S	S		27.84	PRESENT	ND	ND	N/A	N/A	N/A		31.33	PRESENT	ND	ND	N/A	N/A	N/A
62	(+)	(+)	N/A	N/A		24.775	PRESENT	ND	ND	N/A	N/A	N/A		25.61	PRESENT	ND	ND	N/A	N/A	N/A
63	(+)	(+)	S	R		19.16	PRESENT	ND	DETECTED	N/A	S315T (ACC)	N/A		22.02	PRESENT	ND	DETECTED	N/A	S315T (ACC)	N/A
64	(+)	(+)	S	S		30.105	PRESENT	ND	ND	N/A	N/A	N/A		34.77	PRESENT	ND	ND	N/A	N/A	N/A
65	(+)	(+)	R	R		17.295	PRESENT	DETECTED	DETECTED	D516V	S315T (ACC)	N/A		19.56	PRESENT	DETECTED	DETECTED	D516V	S315T (ACC)	N/A
66	(+)	(+)	S	S		19.045	PRESENT	ND	ND	N/A	N/A	N/A		23.77	PRESENT	ND	ND	N/A	N/A	N/A
67	(+)	(+)	S	S		21.755	PRESENT	ND	ND	N/A	N/A	N/A		24.19	PRESENT	ND	ND	N/A	N/A	N/A
68	(+)	(+)	S	S		24.575	PRESENT	ND	ND	N/A	N/A	N/A		27.94	PRESENT	ND	ND	N/A	N/A	N/A
69	(+)	(+)	S	R		25.44	PRESENT	ND	ND	N/A	N/A	N/A		21.82	PRESENT	ND	ND	N/A	N/A	N/A
70	(+)	(+)	S	S		22.945	PRESENT	ND	ND	N/A	N/A	N/A		30.585	PRESENT	ND	ND	N/A	N/A	N/A
71	(+)	(+)	N/A	N/A		23.08	PRESENT	ND	ND	N/A	N/A	N/A		26.285	PRESENT	ND	ND	N/A	N/A	N/A
72	(+)	(+)	N/A	N/A		21.89	PRESENT	ND	ND	N/A	N/A	N/A		25.89	PRESENT	ND	ND	N/A	N/A	N/A
74	(+)	(+)	N/A	N/A		27.085	PRESENT	ND	ND	N/A	N/A	N/A		31.705	PRESENT	ND	ND	N/A	N/A	N/A
75	(+)	(+)	N/A	N/A		24.41	PRESENT	ND	ND	N/A	N/A	N/A		27.305	PRESENT	ND	ND	N/A	N/A	N/A
76	(+)	(+)	S	S		21.04	PRESENT	ND	ND	N/A	N/A	N/A		26.015	PRESENT	ND	ND	N/A	N/A	N/A
77	(+)	(+)	N/A	N/A		20.74	PRESENT	ND	DETECTED	N/A	S315T (ACC)	N/A		22.84	PRESENT	ND	DETECTED	N/A	S315T (ACC)	N/A
78	(+)	(+)	N/A	N/A		21.535	PRESENT	ND	ND	N/A	N/A	N/A		23.15	PRESENT	ND	ND	N/A	N/A	N/A
79	(+)	(+)	S	S		16.8	PRESENT	ND	ND	N/A	N/A	N/A		18.49	PRESENT	ND	ND	N/A	N/A	N/A
80	(+)	(+)	S	S		24.83	PRESENT	ND	ND	N/A	N/A	N/A		25.935	PRESENT	ND	ND	N/A	N/A	N/A
82	(+)	(+)	S	S		24.16	PRESENT	ND	ND	N/A	N/A	N/A		26.41	PRESENT	ND	ND	N/A	N/A	N/A
83	(+)	(+)	S	S		27.59	PRESENT	ND	ND	N/A	N/A	N/A		30.34	PRESENT	ND	ND	N/A	N/A	N/A
85	(+)	(+)	N/A	N/A		21.67	PRESENT	ND	ND	N/A	N/A	N/A		24.965	PRESENT	ND	ND	N/A	N/A	N/A
86	(+)	(+)	N/A	N/A		23.405	PRESENT	DETECTED	DETECTED	D516V	S315T (ACC)	N/A		21.445	PRESENT	DETECTED	DETECTED	D516V	S315T (ACC)	N/A
87	(+)	(+)	S	S		20.63	PRESENT	ND	ND	N/A	N/A	N/A		22.815	PRESENT	ND	ND	N/A	N/A	N/A
88	(+)	(+)	S	S		22.08	PRESENT	ND	ND	N/A	N/A	N/A		24.585	PRESENT	ND	ND	N/A	N/A	N/A
89	(+)	(+)	N/A	N/A		19.79	PRESENT	ND	ND	N/A	N/A	N/A		24.4	PRESENT	ND	ND	N/A	N/A	N/A
90	(+)	(+)	N/A	N/A		18.21	PRESENT	DETECTED	ND	S531L	N/A	N/A		21.745	PRESENT	DETECTED	ND	S531L	N/A	N/A
92	(+)	(+)	S	R		22.055	PRESENT	ND	DETECTED	N/A	S315T (ACC)	-15T		22.625	PRESENT	ND	DETECTED	N/A	S315T (ACC)	-15T
93	(+)	(+)	S	R		26.545	PRESENT	ND	ND	N/A	N/A	N/A		24.975	PRESENT	ND	ND	N/A	N/A	N/A
94	(+)	(+)	S	S		19.065	PRESENT	ND	ND	N/A	N/A	N/A		21.295	PRESENT	ND	ND	N/A	N/A	N/A
95	(+)	(+)	N/A	N/A		28.765	PRESENT	ND	ND	N/A	N/A	N/A		27.755	PRESENT	ND	ND	N/A	N/A	N/A
96	(+)	(+)	N/A	N/A		22.715	PRESENT	DETECTED	ND	L533P	N/A	N/A		26.585	PRESENT	DETECTED	ND	L533P	N/A	N/A
97	(+)	(+)	N/A	N/A		22.605	PRESENT	ND	ND	N/A	N/A	N/A		25.32	PRESENT	ND	ND	N/A	N/A	N/A
99	(+)	(+)	S	S		19.13	PRESENT	ND	ND	N/A	N/A	N/A		20.83	PRESENT	ND	ND	N/A	N/A	N/A
102	(+)	(+)	N/A	N/A			Entire sputum sample consumed during NALC-NaOH decontamination							22.735	PRESENT	ND	ND	N/A	N/A	N/A
103	(+)	(+)	N/A	N/A		19.025	PRESENT	ND	ND	N/A	N/A	N/A		25.02	PRESENT	ND	ND	N/A	N/A	N/A
104	(+)	(+)	S	S		27.435	PRESENT	ND	ND	N/A	N/A	N/A		30.67	PRESENT	ND	ND	N/A	N/A	N/A
105	(+)	(+)	S	S		18.815	PRESENT	ND	ND	N/A	N/A	N/A		22.995	PRESENT	ND	ND	N/A	N/A	N/A
106	(+)	(+)	S	R		18.35	PRESENT	DETECTED	DETECTED	D516Y	S315T (ACC)	N/A		21.89	PRESENT	DETECTED	DETECTED	D516Y	S315T (ACC)	N/A
107	(+)	(+)	S	S		20.45	PRESENT	ND	ND	N/A	N/A	N/A		24.555	PRESENT	ND	ND	N/A	N/A	N/A
108	(+)	(+)	N/A	N/A		24.965	PRESENT	ND	ND	N/A	N/A	N/A		27.375	PRESENT	ND	ND	N/A	N/A	N/A
109	(+)	(+)	S	S		24.685	PRESENT	ND	ND	N/A	N/A	N/A		36.02	PRESENT	Indeterminate	DETECTED	N/A	N/A	-17T
110	(+)	(+)	N/A	N/A		20.38	PRESENT	DETECTED	DETECTED	D516V	S315T (ACC)	N/A		21.725	PRESENT	DETECTED	DETECTED	D516V	S315T (ACC)	N/A
112	(+)	(+)	N/A	N/A		21.745	PRESENT	ND	ND	N/A	N/A	N/A		23.83	PRESENT	ND	ND	N/A	N/A	N/A
113	(+)	(+)	S	S		20.535	PRESENT	ND	ND	N/A	N/A	N/A		23.225	PRESENT	ND	ND	N/A	N/A	N/A
115	(+)	(+)	S	R		21.59	PRESENT	ND	ND	N/A	N/A	N/A		24.915	PRESENT	ND	ND	N/A	N/A	N/A
117	(+)	(+)	S	S		26.695	PRESENT	ND	ND	N/A	N/A	N/A		32.15	PRESENT	ND	ND	N/A	N/A	N/A
118	(+)	(+)	N/A	N/A		21.045	PRESENT	ND	ND	N/A	N/A	N/A		26.33	PRESENT	ND	ND	N/A	N/A	N/A
119	(+)	(+)	S	S		23.795	PRESENT	ND	ND	N/A	N/A	N/A		25.785	PRESENT	ND	ND	N/A	N/A	N/A
120	(+)	(+)	N/A	N/A		27.89	PRESENT	ND	ND	N/A	N/A	N/A		30.445	PRESENT	ND	ND	N/A	N/A	N/A
121	(+)	(+)	N/A	N/A		25.075	PRESENT	ND	ND	N/A	N/A	N/A		25.23	PRESENT	ND	ND	N/A	N/A	N/A
122	(+)	(+)	S	S		19.125	PRESENT	ND	ND	N/A	N/A	N/A		22.585	PRESENT	ND	ND	N/A	N/A	N/A
124	(+)	(+)	N/A	N/A		20.155	PRESENT	DETECTED	DETECTED	L524S, H526D	S315T (ACC)	N/A		22.155	PRESENT	DETECTED	DETECTED	H526D	S315T (ACC)	N/A
125	(+)	(+)	S	S		22.77	PRESENT	ND	ND	N/A	N/A	N/A		25.82	PRESENT	ND	ND	N/A	N/A	N/A
126	(+)	(+)	R	R		22.87	PRESENT	DETECTED	DETECTED	D516V	S315T (ACC)	N/A		24.99	PRESENT	DETECTED	DETECTED	D516V	S315T (ACC)	N/A
129	(+)	(+)	S	S		20.315	PRESENT	ND	ND	N/A	N/A	N/A		22.75	PRESENT	ND	ND	N/A	N/A	N/A
130	(+)	(+)	S	S		17.98	PRESENT	ND	ND	N/A	N/A	N/A		20.21	PRESENT	ND	ND	N/A	N/A	N/A
31	(+)	(-)	N/A	N/A		23.895	PRESENT	ND	DETECTED	N/A	N/A	-17T		23.915	PRESENT	ND	DETECTED	N/A	N/A	-17T
47	(+)	(-)	N/A	N/A		26.8	PRESENT	DETECTED	DETECTED	H526N	N/A	-15T		29.2	PRESENT	DETECTED	DETECTED	H526N	N/A	-15T
73	(+)	(-)	N/A	N/A		22.195	PRESENT	ND	ND	N/A	N/A	N/A		26.47	PRESENT	ND	ND	N/A	N/A	N/A
81	(+)	(-)	N/A	N/A		31.52	PRESENT	ND	ND	N/A	N/A	N/A		32.605	PRESENT	ND	ND	N/A	N/A	N/A
84	(+)	(-)	N/A	N/A		24.16	PRESENT	ND	ND	N/A	N/A	N/A		27.305	PRESENT	ND	ND	N/A	N/A	N/A
98	(+)	(-)	N/A	N/A		22.86	PRESENT	ND	ND	N/A	N/A	N/A		26.415	PRESENT	ND	ND	N/A	N/A	N/A
111	(+)	(-)	N/A	N/A		34.8	PRESENT	DETECTED	Indeterminate	S531L	N/A	N/A		28.94	PRESENT	ND	ND	N/A	N/A	N/A
114	(+)	(-)	N/A	N/A		21.03	PRESENT	DETECTED	DETECTED	S531L	N/A	-15T		25.545	PRESENT	DETECTED	DETECTED	S531L	N/A	-15T
6	(-)	(+)	S	S		32.28	PRESENT	ND	ND	N/A	N/A	N/A		34.41	PRESENT	ND	ND	N/A	N/A	N/A
24	(-)	(+)	N/A	N/A		30.645	PRESENT	ND	ND	N/A	N/A	N/A		35.61	PRESENT	ND	ND	N/A	N/A	N/A
43	(-)	(+)	N/A	N/A		32.02	PRESENT	ND	ND	N/A	N/A	N/A		35.375	PRESENT	ND	ND	N/A	N/A	N/A
91	(-)	(+)	S	S		ND	Absent	N/A	N/A	N/A	N/A	N/A		36.68	PRESENT	ND	Indeterminate	N/A	N/A	N/A
128	(-)	(+)	R	S		28.17	PRESENT	ND	ND	N/A	N/A	N/A		33.73	PRESENT	ND	ND	N/A	N/A	N/A
9	(-)	(-)	N/A	N/A		33.305	PRESENT	ND	ND	N/A	N/A	N/A		37.46	Absent	N/A	N/A	N/A	N/A	N/A
28	(-)	(-)	N/A	N/A		31.915	PRESENT	ND	ND	N/A	N/A	N/A		34.74	PRESENT	ND	ND	N/A	N/A	N/A
36	(-)	(-)	N/A	N/A		27.345	PRESENT	ND	ND	N/A	N/A	N/A		31.71	PRESENT	ND	ND	N/A	N/A	N/A
55	(-)	(-)	N/A	N/A		24.85	PRESENT	ND	ND	N/A	N/A	N/A		25.48	PRESENT	ND	ND	N/A	N/A	N/A
100	(-)	(-)	N/A	N/A		31.8	PRESENT	ND	ND	N/A	N/A	N/A		27.165	PRESENT	ND	ND	N/A	N/A	N/A
101	(-)	(-)	N/A	N/A		34.23	PRESENT	DETECTED	ND	S531L	N/A	N/A		34.68	PRESENT	Indeterminate	Indeterminate	N/A	N/A	N/A
116	(-)	(-)	N/A	N/A		35.395	Absent	N/A	N/A	N/A	N/A	N/A		36.645	Absent	N/A	N/A	N/A	N/A	N/A
123	(-)	(-)	N/A	N/A		29.505	PRESENT	ND	ND	N/A	N/A	N/A		32.085	PRESENT	ND	ND	N/A	N/A	N/A
127	(-)	(-)	N/A	N/A		35.34	PRESENT	ND	ND	N/A	N/A	N/A		37.23	Absent	N/A	N/A	N/A	N/A	N/A
